# Supplementary material for: Engineered Melittin Delivers a Drug-Loaded ‘Chemo-Sting’ to Overcome Efflux-Mediated Multidrug Resistance in Cancer Cells
Source: Pharmaceutics. 2026 Jul 14;18(7):853. doi: 10.3390/pharmaceutics18070853 (PMC13415283; doi:10.3390/pharmaceutics18070853)
Supplement: Supplementary file 1 [file pharmaceutics-18-00853-s001.zip]

Archive with 1 entries (1 files):
- pharmaceutics-4382287-supplementary.pdf
